# Supplementary material for: Acute Stress Response Profiles in Health Workers Facing SARS-CoV-2
Source: Front Psychol. 2021 May 31;12:660156. doi: 10.3389/fpsyg.2021.660156 (PMC8201090; doi:10.3389/fpsyg.2021.660156)
Supplement: Supplementary file 2 [file Data_Sheet_1.zip]

Archive with 2 entries (2 files):
- DATABASE_COVID_Italy_DEF_10_10.sav
- __MACOSX/._DATABASE_COVID_Italy_DEF_10_10.sav
